# Supplementary material for: Neurofilament Light Chain in Serum and CSF as a Potential Biomarker for Primary Angiitis of the Central Nervous System
Source: Cells. 2025 Jun 24;14(13):966. doi: 10.3390/cells14130966 (PMC12249180; doi:10.3390/cells14130966)
Supplement: Supplementary file 1 [file cells-14-00966-s001.zip]

Archive with 5 entries (5 files):
- Supplementary Figure S1 Submission 2.pdf
- Supplementary Table S1 Submission 2.pdf
- Supplementary Table S2 Submission 2.pdf
- Supplementary Table S3 Submission 2.pdf
- Supplementary Table S4 Submission 2.pdf
